# Supplementary material for: Novel insight into the genetic diversity of strongylid nematodes infecting South-East and East Asian primates
Source: Parasitology. 2024 Apr 17;151(5):514–22. doi: 10.1017/S0031182024000386 (PMC11106507; doi:10.1017/S0031182024000386)
Supplement: Mason et al. supplementary material 2 — Mason et al. supplementary material [file S0031182024000386sup002.xlsx]

## Sheet: Sheet1
TABLE S1: Data table of all utilised faecal samples, including accession numbers for the sequencing data archived in the European Nucleotide Archive, under the whole project accession number: PRJEB73875.
Species	Country	Locality	Geographical Region	Sampling Year	Sample_alias	ITS-2 Accesion
Macaca fuscata	Japan	Jigokudani	36.73, 138.46	2021	WSOT_JD_13	ERR12745286
Macaca fuscata	Japan	Jigokudani	36.73, 138.46	2021	WSOT_JD_14	ERR12745287
Macaca fuscata	Japan	Jigokudani	36.73, 138.46	2021	WSOT_JD_16	ERR12745288
Macaca fuscata	Japan	Jigokudani	36.73, 138.46	2021	WSOT_JD_26	ERR12745289
Macaca fuscata	Japan	Jigokudani	36.73, 138.46	2021	WSOT_JD_31	ERR12745290
Macaca fuscata	Japan	Jigokudani	36.73, 138.46	2021	WSOT_JD_40	ERR12745291
Macaca fuscata	Japan	Jigokudani	36.73, 138.46	2021	WSOT_JD_41	ERR12745292
Macaca fuscata	Japan	Jigokudani	36.73, 138.46	2021	WSOT_JD_44	ERR12745293
Macaca fuscata	Japan	Jigokudani	36.73, 138.46	2021	WSOT_JD_48	ERR12745294
Macaca fuscata	Japan	Jigokudani	36.73, 138.46	2021	WSOT_JD_50	ERR12745295
Macaca fuscata	Japan	Jigokudani	36.73, 138.46	2021	WSOT_JD_51	ERR12745296
Macaca fuscata	Japan	Jigokudani	36.73, 138.46	2021	WSOT_JD_54	ERR12745297
Macaca fuscata	Japan	Jigokudani	36.73, 138.46	2021	WSOT_JD_6	ERR12745298
Macaca fuscata	Japan	Jigokudani	36.73, 138.46	2021	WSOT_JD_65	ERR12745299
Macaca fuscata	Japan	Jigokudani	36.73, 138.46	2021	WSOT_JD_7	ERR12745300
Macaca fuscata	Japan	Koshima	31.45, 131.37	2014	WSOT_KS_1251	ERR12745301
Macaca fuscata	Japan	Koshima	31.45, 131.37	2014	WSOT_KS_1252	ERR12745302
Macaca fuscata	Japan	Koshima	31.45, 131.37	2014	WSOT_KS_1253	ERR12745303
Macaca fuscata	Japan	Koshima	31.45, 131.37	2014	WSOT_KS_1266	ERR12745304
Macaca fuscata	Japan	Koshima	31.45, 131.37	2014	WSOT_KS_1277	ERR12745305
Macaca fuscata	Japan	Koshima	31.45, 131.37	2014	WSOT_KS_1288	ERR12745306
Macaca fuscata	Japan	Koshima	31.45, 131.37	2014	WSOT_KS_1290	ERR12745307
Macaca fuscata	Japan	Koshima	31.45, 131.37	2014	WSOT_KS_1291	ERR12745308
Macaca fuscata	Japan	Koshima	31.45, 131.37	2014	WSOT_KS_1295	ERR12745309
Macaca fuscata	Japan	Koshima	31.45, 131.37	2014	WSOT_KS_1301	ERR12745310
Macaca fuscata	Japan	Koshima	31.45, 131.37	2014	WSOT_KS_1302	ERR12745311
Macaca fuscata	Japan	Koshima	31.45, 131.37	2014	WSOT_KS_1304	ERR12745312
Macaca fuscata	Japan	Koshima	31.45, 131.37	2014	WSOT_KS_1464	ERR12745313
Macaca fuscata	Japan	Koshima	31.45, 131.37	2014	WSOT_KS_1480	ERR12745314
Macaca fuscata	Japan	Koshima	31.45, 131.37	2014	WSOT_KS_1483	ERR12745315
Macaca fuscata	Japan	Koshima	31.45, 131.37	2013	WSOT_KS_329	ERR12745316
Macaca fuscata	Japan	Koshima	31.45, 131.37	2013	WSOT_KS_356	ERR12745317
Macaca fuscata	Japan	Koshima	31.45, 131.37	2013	WSOT_KS_406	ERR12745318
Macaca fuscata	Japan	Koshima	31.45, 131.37	2013	WSOT_KS_427	ERR12745319
Macaca fuscata	Japan	Koshima	31.45, 131.37	2013	WSOT_KS_428	ERR12745320
Macaca fuscata	Japan	Koshima	31.45, 131.37	2013	WSOT_KS_435	ERR12745321
Nasalis larvatus	Malaysian Borneo	Kinabatangan	5.47, 118.13	2014	WSOT_LZ14_1	ERR12745322
Macaca fascicularis	Malaysian Borneo	Kinabatangan	5.47, 118.13	2014	WSOT_LZ14_10	ERR12745323
Macaca fascicularis	Malaysian Borneo	Kinabatangan	5.47, 118.13	2014	WSOT_LZ14_	ERR12745324
Macaca fascicularis	Malaysian Borneo	Kinabatangan	5.47, 118.13	2014	WSOT_LZ14_13	ERR12745325
Macaca fascicularis	Malaysian Borneo	Kinabatangan	5.47, 118.13	2014	WSOT_LZ14_15	ERR12745326
Macaca fascicularis	Malaysian Borneo	Kinabatangan	5.47, 118.13	2014	WSOT_LZ14_16	ERR12745327
Macaca fascicularis	Malaysian Borneo	Kinabatangan	5.47, 118.13	2014	WSOT_LZ14_17	ERR12745328
Nasalis larvatus	Malaysian Borneo	Kinabatangan	5.47, 118.13	2014	WSOT_LZ14_18	ERR12745329
Trachypithecus cristatus	Malaysian Borneo	Kinabatangan	5.47, 118.13	2014	WSOT_LZ14_22	ERR12745330
Trachypithecus cristatus	Malaysian Borneo	Kinabatangan	5.47, 118.13	2014	WSOT_LZ14_26	ERR12745331
Pongo pygmaeus	Malaysian Borneo	Kinabatangan	5.47, 118.13	2014	WSOT_LZ14_27	ERR12745332
Trachypithecus cristatus	Malaysian Borneo	Kinabatangan	5.47, 118.13	2014	WSOT_LZ14_28	ERR12745333
Macaca fascicularis	Malaysian Borneo	Kinabatangan	5.47, 118.13	2014	WSOT_LZ14_3	ERR12745334
Macaca fascicularis	Malaysian Borneo	Kinabatangan	5.47, 118.13	2014	WSOT_LZ14_29	ERR12745335
Nasalis larvatus	Malaysian Borneo	Kinabatangan	5.47, 118.13	2014	WSOT_LZ14_30	ERR12745336
Macaca fascicularis	Malaysian Borneo	Kinabatangan	5.47, 118.13	2014	WSOT_LZ14_35	ERR12745337
Macaca fascicularis	Malaysian Borneo	Kinabatangan	5.47, 118.13	2014	WSOT_LZ14_36	ERR12745338
Macaca fascicularis	Malaysian Borneo	Kinabatangan	5.47, 118.13	2014	WSOT_LZ14_40	ERR12745339
Macaca fascicularis	Malaysian Borneo	Kinabatangan	5.47, 118.13	2014	WSOT_LZ14_41	ERR12745340
Macaca fascicularis	Malaysian Borneo	Kinabatangan	5.47, 118.13	2014	WSOT_LZ14_43	ERR12745341
Nasalis larvatus	Malaysian Borneo	Kinabatangan	5.47, 118.13	2014	WSOT_LZ14_45	ERR12745342
Macaca fascicularis	Malaysian Borneo	Kinabatangan	5.47, 118.13	2014	WSOT_LZ14_46	ERR12745343
Trachypithecus cristatus	Malaysian Borneo	Kinabatangan	5.47, 118.13	2014	WSOT_LZ14_47	ERR12745344
Macaca fascicularis	Malaysian Borneo	Kinabatangan	5.47, 118.13	2014	WSOT_LZ14_48	ERR12745345
Pongo pygmaeus	Malaysian Borneo	Kinabatangan	5.47, 118.13	2014	WSOT_LZ14_50	ERR12745346
Macaca fascicularis	Malaysian Borneo	Kinabatangan	5.47, 118.13	2015	WSOT_LZ15_97	ERR12745347
Macaca nemestrina	Malaysian Borneo	Kinabatangan	5.47, 118.13	2015	WSOT_LZ15_110	ERR12745348
Macaca fascicularis	Malaysian Borneo	Kinabatangan	5.47, 118.13	2014	WSOT_LZ14_51A	ERR12745349
Trachypithecus cristatus	Malaysian Borneo	Kinabatangan	5.47, 118.13	2015	WSOT_LZ15_52	ERR12745350
Macaca nemestrina	Malaysian Borneo	Kinabatangan	5.47, 118.13	2015	WSOT_LZ15_138	ERR12745351
Pongo pygmaeus	Malaysian Borneo	DanumValley	4.97, 117.59	2013	WSOT_LZO_D9	ERR12745352
Pongo pygmaeus	Malaysian Borneo	DanumValley	4.97, 117.59	2013	WSOT_LZO_D11	ERR12745353
Pongo pygmaeus	Malaysian Borneo	DanumValley	4.97, 117.59	2013	WSOT_LZO_D12	ERR12745354
Pongo pygmaeus	Malaysian Borneo	DanumValley	4.97, 117.59	2013	WSOT_LZO_D13	ERR12745355
Pongo pygmaeus	Malaysian Borneo	DanumValley	4.97, 117.59	2013	WSOT_LZO_D14	ERR12745356
Pongo pygmaeus	Malaysian Borneo	DanumValley	4.97, 117.59	2013	WSOT_LZO_D19	ERR12745357
Pongo pygmaeus	Malaysian Borneo	DanumValley	4.97, 117.59	2013	WSOT_LZO_144	ERR12745358
Pongo pygmaeus	Malaysian Borneo	DanumValley	4.97, 117.59	2014	WSOT_LZO_D26	ERR12745359
Pongo pygmaeus	Malaysian Borneo	DanumValley	4.97, 117.59	2014	WSOT_LZO_D44	ERR12745360
Pongo pygmaeus	Malaysian Borneo	DanumValley	4.97, 117.59	2014	WSOT_LZO_D52	ERR12745361
Pongo pygmaeus	Malaysian Borneo	DanumValley	4.97, 117.59	2014	WSOT_LZO_D56	ERR12745362
Pongo pygmaeus	Malaysian Borneo	DanumValley	4.97, 117.59	2013	WSOT_LZO_D4	ERR12745363
Macaca fuscata	Japan	Yakushima	30.312 130.51	2021	WSOT_YK_10	ERR12745364
Macaca fuscata	Japan	Yakushima	30.312 130.51	2021	WSOT_YK_11	ERR12745365
Macaca fuscata	Japan	Yakushima	30.312 130.51	2021	WSOT_YK_12	ERR12745366
Macaca fuscata	Japan	Yakushima	30.312 130.51	2021	WSOT_YK_13	ERR12745367
Macaca fuscata	Japan	Yakushima	30.312 130.51	2021	WSOT_YK_16	ERR12745368
Macaca fuscata	Japan	Yakushima	30.312 130.51	2021	WSOT_YK_20	ERR12745369
Macaca fuscata	Japan	Yakushima	30.312 130.51	2021	WSOT_YK_22	ERR12745370
Macaca fuscata	Japan	Yakushima	30.312 130.51	2021	WSOT_YK_24	ERR12745371
Macaca fuscata	Japan	Yakushima	30.312 130.51	2021	WSOT_YK_25	ERR12745372
Macaca fuscata	Japan	Yakushima	30.312 130.51	2021	WSOT_YK_3	ERR12745373
Macaca fuscata	Japan	Yakushima	30.312 130.51	2021	WSOT_YK_8	ERR12745374
Macaca fuscata	Japan	Yakushima	30.312 130.51	2021	WSOT_YK_9	ERR12745375
